# Supplementary material for: Starvar: symptom-based tool for automatic ranking of variants using evidence from literature and genomes
Source: BMC Bioinformatics. 2023 Jul 21;24:294. doi: 10.1186/s12859-023-05406-w (PMC10362560; doi:10.1186/s12859-023-05406-w)
Supplement: Supplementary file 1 — Additional file 1. This file contains the source code (in python) of STARVar. [file 12859_2023_5406_MOESM1_ESM.zip]

Archive with 2 entries (2 files):
- readme.docx
- STARVar.py
